# Supplementary material for: Treatment of Naturally Occurring Tendon Disease with Allogeneic Multipotent Mesenchymal Stromal Cells: A Randomized, Controlled, Triple-Blinded Pilot Study in Horses
Source: Cells. 2023 Oct 24;12(21):2513. doi: 10.3390/cells12212513 (PMC10650642; doi:10.3390/cells12212513)
Supplement: Supplementary file 1 [file cells-12-02513-s001.zip]

Archive with 1 entries (1 files):
- cells-2594686-supplementary.psd
